# Supplementary material for: Ultramicroporous Polyphenylenes via Diels–Alder Polycondensation Approach
Source: Polymers (Basel). 2023 Apr 26;15(9):2060. doi: 10.3390/polym15092060 (PMC10181309; doi:10.3390/polym15092060)
Supplement: Supplementary file 1 [file polymers-15-02060-s001.zip]

Archive with 1 entries (1 files):
- polymers-2368257-supplementary.pdf
